# Supplementary material for: Education Attainment, Intelligence and COVID-19: A Mendelian Randomization Study
Source: J Clin Med. 2021 Oct 22;10(21):4870. doi: 10.3390/jcm10214870 (PMC8584527; doi:10.3390/jcm10214870)
Supplement: Supplementary file 1 [file jcm-10-04870-s001.zip]

Archive with 1 entries (1 files):
- jcm-1406123-supplementary.pdf
